# Supplementary material for: Structural and Functional Characterization of Drosophila melanogaster α-Amylase
Source: Molecules. 2023 Jul 11;28(14):5327. doi: 10.3390/molecules28145327 (PMC10384113; doi:10.3390/molecules28145327)
Supplement: Supplementary file 1 [file molecules-28-05327-s001.zip]

Archive with 2 entries (2 files):
- molecules-2378114-Supplementary Figure S12.pdf
- molecules-2378114-supplementary-proof.pdf
